# Supplementary material for: Mapping Total Exceedance PM2.5 Exposure Risk by Coupling Social Media Data and Population Modeling Data
Source: Geohealth. 2021 Nov 1;5(11):e2021GH000468. doi: 10.1029/2021GH000468 (PMC8576961; doi:10.1029/2021GH000468)
Supplement: Supplementary file 2 — Data Set S1 [file GH2-5-e2021GH000468-s002.xlsx]

## Sheet: Sheet1
1352A	23.1871	113.259	2019-05-17	15
1354A	23.1544	113.276	2019-05-17	14
2846A	23.131	113.322	2019-05-17	17
1351A	23.3909	113.221	2019-05-17	16
1349A	23.1075	113.439	2019-05-17	15
1346A	23.1151	113.268	2019-05-17	18
1353A	23.2868	113.576	2019-05-17	20
1355A	23.3076	113.457	2019-05-17	17
1350A	22.953	113.356	2019-05-17	18
1348A	23.0899	113.355	2019-05-17	22
1345A	23.1386	113.241	2019-05-17	16
1353A	23.2868	113.576	2019-05-17 01:00:00	20
1355A	23.3076	113.457	2019-05-17 01:00:00	16
1350A	22.953	113.356	2019-05-17 01:00:00	18
1348A	23.0899	113.355	2019-05-17 01:00:00	22
1345A	23.1386	113.241	2019-05-17 01:00:00	16
1352A	23.1871	113.259	2019-05-17 01:00:00	14
1354A	23.1544	113.276	2019-05-17 01:00:00	15
2846A	23.131	113.322	2019-05-17 01:00:00	17
1351A	23.3909	113.221	2019-05-17 01:00:00	17
1349A	23.1075	113.439	2019-05-17 01:00:00	16
1346A	23.1151	113.268	2019-05-17 01:00:00	22
1354A	23.1544	113.276	2019-05-17 02:00:00	15
2846A	23.131	113.322	2019-05-17 02:00:00	16
1351A	23.3909	113.221	2019-05-17 02:00:00	16
1349A	23.1075	113.439	2019-05-17 02:00:00	15
1346A	23.1151	113.268	2019-05-17 02:00:00	24
1353A	23.2868	113.576	2019-05-17 02:00:00	18
1355A	23.3076	113.457	2019-05-17 02:00:00	16
1350A	22.953	113.356	2019-05-17 02:00:00	20
1348A	23.0899	113.355	2019-05-17 02:00:00	21
1345A	23.1386	113.241	2019-05-17 02:00:00	16
1352A	23.1871	113.259	2019-05-17 02:00:00	15
1355A	23.3076	113.457	2019-05-17 03:00:00	16
1350A	22.953	113.356	2019-05-17 03:00:00	22
1348A	23.0899	113.355	2019-05-17 03:00:00	20
1345A	23.1386	113.241	2019-05-17 03:00:00	16
1352A	23.1871	113.259	2019-05-17 03:00:00	16
1354A	23.1544	113.276	2019-05-17 03:00:00	16
2846A	23.131	113.322	2019-05-17 03:00:00	17
1351A	23.3909	113.221	2019-05-17 03:00:00	15
1349A	23.1075	113.439	2019-05-17 03:00:00	14
1346A	23.1151	113.268	2019-05-17 03:00:00	24
1353A	23.2868	113.576	2019-05-17 03:00:00	20
2846A	23.131	113.322	2019-05-17 04:00:00	17
1351A	23.3909	113.221	2019-05-17 04:00:00	16
1349A	23.1075	113.439	2019-05-17 04:00:00	15
1346A	23.1151	113.268	2019-05-17 04:00:00	23
1353A	23.2868	113.576	2019-05-17 04:00:00	19
1355A	23.3076	113.457	2019-05-17 04:00:00	16
1350A	22.953	113.356	2019-05-17 04:00:00	21
1348A	23.0899	113.355	2019-05-17 04:00:00	20
1345A	23.1386	113.241	2019-05-17 04:00:00	17
1352A	23.1871	113.259	2019-05-17 04:00:00	16
1354A	23.1544	113.276	2019-05-17 04:00:00	17
1355A	23.3076	113.457	2019-05-17 05:00:00	18
1350A	22.953	113.356	2019-05-17 05:00:00	21
1348A	23.0899	113.355	2019-05-17 05:00:00	20
1345A	23.1386	113.241	2019-05-17 05:00:00	17
1352A	23.1871	113.259	2019-05-17 05:00:00	15
1354A	23.1544	113.276	2019-05-17 05:00:00	17
2846A	23.131	113.322	2019-05-17 05:00:00	18
1351A	23.3909	113.221	2019-05-17 05:00:00	16
1349A	23.1075	113.439	2019-05-17 05:00:00	17
1346A	23.1151	113.268	2019-05-17 05:00:00	23
1353A	23.2868	113.576	2019-05-17 05:00:00	20
2846A	23.131	113.322	2019-05-17 06:00:00	20
1351A	23.3909	113.221	2019-05-17 06:00:00	17
1349A	23.1075	113.439	2019-05-17 06:00:00	16
1346A	23.1151	113.268	2019-05-17 06:00:00	23
1353A	23.2868	113.576	2019-05-17 06:00:00
1355A	23.3076	113.457	2019-05-17 06:00:00	19
1350A	22.953	113.356	2019-05-17 06:00:00	22
1348A	23.0899	113.355	2019-05-17 06:00:00	20
1345A	23.1386	113.241	2019-05-17 06:00:00	18
1352A	23.1871	113.259	2019-05-17 06:00:00	18
1354A	23.1544	113.276	2019-05-17 06:00:00	18
1348A	23.0899	113.355	2019-05-17 07:00:00	20
1345A	23.1386	113.241	2019-05-17 07:00:00	20
1352A	23.1871	113.259	2019-05-17 07:00:00	20
1354A	23.1544	113.276	2019-05-17 07:00:00	20
2846A	23.131	113.322	2019-05-17 07:00:00	19
1351A	23.3909	113.221	2019-05-17 07:00:00	16
1349A	23.1075	113.439	2019-05-17 07:00:00	18
1346A	23.1151	113.268	2019-05-17 07:00:00	24
1353A	23.2868	113.576	2019-05-17 07:00:00	21
1355A	23.3076	113.457	2019-05-17 07:00:00	19
1350A	22.953	113.356	2019-05-17 07:00:00	20
1349A	23.1075	113.439	2019-05-17 08:00:00	19
1346A	23.1151	113.268	2019-05-17 08:00:00	24
1353A	23.2868	113.576	2019-05-17 08:00:00	29
1355A	23.3076	113.457	2019-05-17 08:00:00	18
1350A	22.953	113.356	2019-05-17 08:00:00	23
1348A	23.0899	113.355	2019-05-17 08:00:00	20
1345A	23.1386	113.241	2019-05-17 08:00:00	19
1352A	23.1871	113.259	2019-05-17 08:00:00	19
1354A	23.1544	113.276	2019-05-17 08:00:00	21
2846A	23.131	113.322	2019-05-17 08:00:00	20
1351A	23.3909	113.221	2019-05-17 08:00:00	20
1352A	23.1871	113.259	2019-05-17 09:00:00	23
1354A	23.1544	113.276	2019-05-17 09:00:00	22
2846A	23.131	113.322	2019-05-17 09:00:00	22
1351A	23.3909	113.221	2019-05-17 09:00:00	24
1349A	23.1075	113.439	2019-05-17 09:00:00	20
1346A	23.1151	113.268	2019-05-17 09:00:00	27
1353A	23.2868	113.576	2019-05-17 09:00:00	30
1355A	23.3076	113.457	2019-05-17 09:00:00	19
1350A	22.953	113.356	2019-05-17 09:00:00	24
1348A	23.0899	113.355	2019-05-17 09:00:00	20
1345A	23.1386	113.241	2019-05-17 09:00:00	21
1353A	23.2868	113.576	2019-05-17 10:00:00	26
1355A	23.3076	113.457	2019-05-17 10:00:00	19
1350A	22.953	113.356	2019-05-17 10:00:00	25
1348A	23.0899	113.355	2019-05-17 10:00:00	20
1345A	23.1386	113.241	2019-05-17 10:00:00	24
1352A	23.1871	113.259	2019-05-17 10:00:00	27
1354A	23.1544	113.276	2019-05-17 10:00:00	25
2846A	23.131	113.322	2019-05-17 10:00:00	24
1351A	23.3909	113.221	2019-05-17 10:00:00	23
1349A	23.1075	113.439	2019-05-17 10:00:00	23
1346A	23.1151	113.268	2019-05-17 10:00:00	30
1354A	23.1544	113.276	2019-05-17 11:00:00	27
2846A	23.131	113.322	2019-05-17 11:00:00	24
1351A	23.3909	113.221	2019-05-17 11:00:00	27
1349A	23.1075	113.439	2019-05-17 11:00:00	22
1346A	23.1151	113.268	2019-05-17 11:00:00	29
1353A	23.2868	113.576	2019-05-17 11:00:00	26
1355A	23.3076	113.457	2019-05-17 11:00:00	19
1350A	22.953	113.356	2019-05-17 11:00:00	24
1348A	23.0899	113.355	2019-05-17 11:00:00	20
1345A	23.1386	113.241	2019-05-17 11:00:00	23
1352A	23.1871	113.259	2019-05-17 11:00:00	25
1355A	23.3076	113.457	2019-05-17 12:00:00	24
1350A	22.953	113.356	2019-05-17 12:00:00	26
1348A	23.0899	113.355	2019-05-17 12:00:00	21
1345A	23.1386	113.241	2019-05-17 12:00:00	26
1352A	23.1871	113.259	2019-05-17 12:00:00	29
1354A	23.1544	113.276	2019-05-17 12:00:00	32
2846A	23.131	113.322	2019-05-17 12:00:00	28
1351A	23.3909	113.221	2019-05-17 12:00:00	34
1349A	23.1075	113.439	2019-05-17 12:00:00	25
1346A	23.1151	113.268	2019-05-17 12:00:00	33
1353A	23.2868	113.576	2019-05-17 12:00:00	27
2846A	23.131	113.322	2019-05-17 13:00:00	30
1351A	23.3909	113.221	2019-05-17 13:00:00	33
1349A	23.1075	113.439	2019-05-17 13:00:00	26
1346A	23.1151	113.268	2019-05-17 13:00:00	32
1353A	23.2868	113.576	2019-05-17 13:00:00	28
1355A	23.3076	113.457	2019-05-17 13:00:00	28
1350A	22.953	113.356	2019-05-17 13:00:00	24
1348A	23.0899	113.355	2019-05-17 13:00:00	22
1345A	23.1386	113.241	2019-05-17 13:00:00	27
1352A	23.1871	113.259	2019-05-17 13:00:00	29
1354A	23.1544	113.276	2019-05-17 13:00:00	34
1350A	22.953	113.356	2019-05-17 14:00:00	21
1348A	23.0899	113.355	2019-05-17 14:00:00	21
1345A	23.1386	113.241	2019-05-17 14:00:00	25
1352A	23.1871	113.259	2019-05-17 14:00:00	29
1354A	23.1544	113.276	2019-05-17 14:00:00	32
2846A	23.131	113.322	2019-05-17 14:00:00	27
1351A	23.3909	113.221	2019-05-17 14:00:00	29
1349A	23.1075	113.439	2019-05-17 14:00:00	22
1346A	23.1151	113.268	2019-05-17 14:00:00	28
1353A	23.2868	113.576	2019-05-17 14:00:00	25
1355A	23.3076	113.457	2019-05-17 14:00:00	26
1351A	23.3909	113.221	2019-05-17 15:00:00	29
1349A	23.1075	113.439	2019-05-17 15:00:00	21
1346A	23.1151	113.268	2019-05-17 15:00:00	24
1353A	23.2868	113.576	2019-05-17 15:00:00	22
1355A	23.3076	113.457	2019-05-17 15:00:00	20
1350A	22.953	113.356	2019-05-17 15:00:00	19
1348A	23.0899	113.355	2019-05-17 15:00:00	20
1345A	23.1386	113.241	2019-05-17 15:00:00	21
1352A	23.1871	113.259	2019-05-17 15:00:00	25
1354A	23.1544	113.276	2019-05-17 15:00:00	28
2846A	23.131	113.322	2019-05-17 15:00:00	22
1352A	23.1871	113.259	2019-05-17 16:00:00	32
1354A	23.1544	113.276	2019-05-17 16:00:00	25
2846A	23.131	113.322	2019-05-17 16:00:00	20
1351A	23.3909	113.221	2019-05-17 16:00:00	29
1349A	23.1075	113.439	2019-05-17 16:00:00	20
1346A	23.1151	113.268	2019-05-17 16:00:00	23
1353A	23.2868	113.576	2019-05-17 16:00:00	16
1355A	23.3076	113.457	2019-05-17 16:00:00	21
1350A	22.953	113.356	2019-05-17 16:00:00	19
1348A	23.0899	113.355	2019-05-17 16:00:00	20
1345A	23.1386	113.241	2019-05-17 16:00:00	19
1353A	23.2868	113.576	2019-05-17 17:00:00	12
1355A	23.3076	113.457	2019-05-17 17:00:00	21
1350A	22.953	113.356	2019-05-17 17:00:00	20
1348A	23.0899	113.355	2019-05-17 17:00:00	22
1345A	23.1386	113.241	2019-05-17 17:00:00	19
1352A	23.1871	113.259	2019-05-17 17:00:00	32
1354A	23.1544	113.276	2019-05-17 17:00:00	23
2846A	23.131	113.322	2019-05-17 17:00:00	21
1351A	23.3909	113.221	2019-05-17 17:00:00	24
1349A	23.1075	113.439	2019-05-17 17:00:00	23
1346A	23.1151	113.268	2019-05-17 17:00:00	22
1354A	23.1544	113.276	2019-05-17 18:00:00	33
2846A	23.131	113.322	2019-05-17 18:00:00	30
1351A	23.3909	113.221	2019-05-17 18:00:00	21
1349A	23.1075	113.439	2019-05-17 18:00:00	20
1346A	23.1151	113.268	2019-05-17 18:00:00	29
1353A	23.2868	113.576	2019-05-17 18:00:00	14
1355A	23.3076	113.457	2019-05-17 18:00:00	15
1350A	22.953	113.356	2019-05-17 18:00:00	22
1348A	23.0899	113.355	2019-05-17 18:00:00	24
1345A	23.1386	113.241	2019-05-17 18:00:00	28
1352A	23.1871	113.259	2019-05-17 18:00:00	45
1355A	23.3076	113.457	2019-05-17 19:00:00	15
1350A	22.953	113.356	2019-05-17 19:00:00	24
1348A	23.0899	113.355	2019-05-17 19:00:00	25
1345A	23.1386	113.241	2019-05-17 19:00:00	25
1352A	23.1871	113.259	2019-05-17 19:00:00	35
1354A	23.1544	113.276	2019-05-17 19:00:00	22
2846A	23.131	113.322	2019-05-17 19:00:00	29
1351A	23.3909	113.221	2019-05-17 19:00:00	21
1349A	23.1075	113.439	2019-05-17 19:00:00	22
1346A	23.1151	113.268	2019-05-17 19:00:00	22
1353A	23.2868	113.576	2019-05-17 19:00:00	18
1354A	23.1544	113.276	2019-05-17 20:00:00	25
2846A	23.131	113.322	2019-05-17 20:00:00	32
1351A	23.3909	113.221	2019-05-17 20:00:00	21
1349A	23.1075	113.439	2019-05-17 20:00:00	26
1346A	23.1151	113.268	2019-05-17 20:00:00	33
1353A	23.2868	113.576	2019-05-17 20:00:00	22
1355A	23.3076	113.457	2019-05-17 20:00:00	19
1350A	22.953	113.356	2019-05-17 20:00:00
1348A	23.0899	113.355	2019-05-17 20:00:00	27
1345A	23.1386	113.241	2019-05-17 20:00:00	32
1352A	23.1871	113.259	2019-05-17 20:00:00	45
1355A	23.3076	113.457	2019-05-17 21:00:00	20
1350A	22.953	113.356	2019-05-17 21:00:00	21
1348A	23.0899	113.355	2019-05-17 21:00:00	28
1345A	23.1386	113.241	2019-05-17 21:00:00	37
1352A	23.1871	113.259	2019-05-17 21:00:00	42
1354A	23.1544	113.276	2019-05-17 21:00:00	26
2846A	23.131	113.322	2019-05-17 21:00:00	35
1351A	23.3909	113.221	2019-05-17 21:00:00	22
1349A	23.1075	113.439	2019-05-17 21:00:00	25
1346A	23.1151	113.268	2019-05-17 21:00:00	35
1353A	23.2868	113.576	2019-05-17 21:00:00	23
2846A	23.131	113.322	2019-05-17 22:00:00	34
1351A	23.3909	113.221	2019-05-17 22:00:00	22
1349A	23.1075	113.439	2019-05-17 22:00:00	28
1346A	23.1151	113.268	2019-05-17 22:00:00	37
1353A	23.2868	113.576	2019-05-17 22:00:00	20
1355A	23.3076	113.457	2019-05-17 22:00:00	24
1350A	22.953	113.356	2019-05-17 22:00:00	18
1348A	23.0899	113.355	2019-05-17 22:00:00	27
1345A	23.1386	113.241	2019-05-17 22:00:00	36
1352A	23.1871	113.259	2019-05-17 22:00:00	44
1354A	23.1544	113.276	2019-05-17 22:00:00	28
1348A	23.0899	113.355	2019-05-17 23:00:00	29
1345A	23.1386	113.241	2019-05-17 23:00:00	34
1352A	23.1871	113.259	2019-05-17 23:00:00	41
1354A	23.1544	113.276	2019-05-17 23:00:00	30
1351A	23.3909	113.221	2019-05-17 23:00:00	23
2846A	23.131	113.322	2019-05-17 23:00:00	33
1349A	23.1075	113.439	2019-05-17 23:00:00	26
1346A	23.1151	113.268	2019-05-17 23:00:00	33
1353A	23.2868	113.576	2019-05-17 23:00:00	20
1355A	23.3076	113.457	2019-05-17 23:00:00	26
1350A	22.953	113.356	2019-05-17 23:00:00	19
