# Supplementary material for: Mapping Total Exceedance PM2.5 Exposure Risk by Coupling Social Media Data and Population Modeling Data
Source: Geohealth. 2021 Nov 1;5(11):e2021GH000468. doi: 10.1029/2021GH000468 (PMC8576961; doi:10.1029/2021GH000468)
Supplement: Supplementary file 3 — Data Set S2 [file GH2-5-e2021GH000468-s001.xls]

## Sheet: Sheet1
V01301	datetime	temp	temp_max	temp_min	V06001	V05001
G3211	2019-05-15	27.1667	27.4083	26.6917	113.62	22.5856
G9521	2019-05-15	28.0417	28.2333	27.4917	113.633	22.5975
G1090	2019-05-15	28.45	28.6667	27.8833	113.571	22.6122
G9535	2019-05-15	28.5833	28.6667	28.3	113.677	22.6189
G1017	2019-05-15	28.9583	29.2083	28.0917	113.612	22.6378
G1091	2019-05-15	28.5833	28.7583	28.2917	113.667	22.6556
G1078	2019-05-15	28.425	28.7417	27.4417	113.554	22.6572
G3205	2019-05-15	28.3667	28.5167	27.175	113.537	22.6814
G3208	2019-05-15	27.2364	27.4	26.9727	113.651	22.6958
G3202	2019-05-15	28.425	28.5833	27.3	113.584	22.6972
G3212	2019-05-15	29.1417	29.2917	28.525	113.651	22.6983
G9534	2019-05-15	28.3917	28.725	27.975	113.65	22.7026
G3436	2019-05-15	NA	NA	NA	113.556	22.7053
G3239	2019-05-15	28.1833	28.275	27.1833	113.553	22.7072
G3206	2019-05-15	27.8333	27.95	26.95	113.489	22.7172
G9520	2019-05-15	26.6417	26.9083	26.05	113.658	22.7175
G9519	2019-05-15	27.98	28.37	27.23	113.634	22.7203
G3207	2019-05-15	28.2583	28.4583	27.3667	113.521	22.7219
G9522	2019-05-15	28.0417	28.4167	26.5	113.561	22.7281
G1055	2019-05-15	27.575	27.7167	26.7417	113.495	22.7417
G3209	2019-05-15	28.8833	29.1	27.9667	113.454	22.7442
G3121	2019-05-15	27.575	27.75	26.7	113.573	22.7511
G3142	2019-05-15	28.5917	28.7583	27.8333	113.434	22.7528
G1048	2019-05-15	28.35	28.5417	26.9083	113.55	22.7667
G1089	2019-05-15	27.625	27.8	27.025	113.52	22.77
G1072	2019-05-15	30.7583	30.9833	29.2083	113.604	22.7736
G3204	2019-05-15	29.0083	29.1667	27.8917	113.491	22.7764
G3110	2019-05-15	29.0917	29.3083	27.975	113.417	22.7833
G3111	2019-05-15	29.625	30.25	29.025	113.383	22.7833
G3308	2019-05-15	24.4333	24.575	23.7833	113.561	22.7842
G3201	2019-05-15	28.5	28.6333	27.1917	113.579	22.7983
G9524	2019-05-15	29.4417	29.875	28.8917	113.411	22.7986
G1016	2019-05-15	29	29.1667	28.175	113.417	22.8
G9517	2019-05-15	29.2667	29.3833	28.3667	113.405	22.8044
G3213	2019-05-15	29.8833	29.9583	28.2417	113.522	22.81
G9533	2019-05-15	27.0364	27.3727	26.6273	113.573	22.8169
G1056	2019-05-15	28.6917	28.7333	26.975	113.51	22.8194
G3132	2019-05-15	29	29.05	27.4833	113.464	22.8197
G3120	2019-05-15	28.575	28.7	27.1667	113.536	22.8233
G3137	2019-05-15	29.8167	30.15	29.0167	113.379	22.8261
G9523	2019-05-15	30.5333	31.175	29.5667	113.325	22.8278
G1049	2019-05-15	30.1667	30.35	29.35	113.333	22.8333
G3210	2019-05-15	29.0083	29.0667	27.5583	113.539	22.8361
G3112	2019-05-15	29.3083	29.4333	28.4583	113.383	22.85
G3203	2019-05-15	29.3	29.3583	28.0667	113.499	22.8533
G1086	2019-05-15	29.5083	29.55	28	113.454	22.8542
G3118	2019-05-15	27.5667	27.6417	27.1917	113.543	22.8583
G3131	2019-05-15	30.325	30.4917	29.1833	113.424	22.8628
G9532	2019-05-15	26.3833	26.7	25.9083	113.548	22.8634
G3134	2019-05-15	30.5167	30.6583	29.475	113.306	22.8808
G3113	2019-05-15	30.475	30.5167	28.825	113.467	22.8833
G1069	2019-05-15	30.9167	31.0833	29.7417	113.338	22.8983
G3117	2019-05-15	29.3833	29.5833	28.3833	113.283	22.9
G1077	2019-05-15	28.6833	29.1917	28.0667	113.474	22.9003
G9518	2019-05-15	30.8917	30.9417	28.925	113.396	22.9017
G3133	2019-05-15	28.3333	28.3833	27.475	113.489	22.9092
G3135	2019-05-15	28.8182	28.9	27.7818	113.447	22.9119
G3115	2019-05-15	27.6583	27.7583	26.8	113.539	22.9156
G9509	2019-05-15	28.3583	28.475	27.4917	113.518	22.9169
G3141	2019-05-15	29.3333	29.35	27.9333	113.4	22.9181
G1087	2019-05-15	30.3167	30.3667	29.1333	113.359	22.9253
G3347	2019-05-15	30.7167	31.0417	29.8167	113.317	22.9333
59481	2019-05-15	30.525	30.625	29.5833	113.319	22.9381
G1054	2019-05-15	29.8583	30.0417	28.4333	113.448	22.9428
G1015	2019-05-15	30.25	30.3583	28.8083	113.368	22.9431
G3324	2019-05-15	30.3364	30.4182	29.2909	113.314	22.9472
G3244	2019-05-15	28.9091	29.3	27.6909	113.497	22.9492
G3156	2019-05-15	30.075	30.45	28.525	113.272	22.9578
G3130	2019-05-15	29.025	29.2167	27.6667	113.407	22.9614
G3128	2019-05-15	28.525	28.7167	26.9583	113.382	22.9622
G9510	2019-05-15	29.1417	29.3917	27.6667	113.419	22.9731
G3108	2019-05-15	30.3167	30.5417	29.125	113.311	22.9794
G1019	2019-05-15	28.425	28.7167	27.2917	113.492	22.9811
G3140	2019-05-15	29.3583	29.8	28	113.472	22.9881
G1070	2019-05-15	30.7833	30.9167	29.9333	113.26	22.99
G3129	2019-05-15	29.2833	29.55	27.9	113.341	22.9931
G1071	2019-05-15	28.9083	29.25	27.5167	113.386	22.9992
G3145	2019-05-15	30.0917	30.1833	28.525	113.286	23.0031
G3139	2019-05-15	28.5833	28.9917	27.6833	113.489	23.0183
G9508	2019-05-15	30.6417	30.9667	28.7083	113.362	23.0219
G1047	2019-05-15	29.3833	29.7167	27.2917	113.302	23.0272
G1018	2019-05-15	28.3083	28.7667	26.775	113.453	23.0331
G3138	2019-05-15	30.2667	30.5583	28.5667	113.327	23.0381
G3114	2019-05-15	28.525	28.7417	27.5833	113.482	23.0394
G3125	2019-05-15	28.9	29.2	27.3667	113.41	23.04
G3220	2019-05-15	29.0167	29.3	27.45	113.363	23.0417
G3107	2019-05-15	29.6167	29.6667	28.775	113.258	23.0422
G1088	2019-05-15	29.025	29.1333	28.3667	113.24	23.0475
G3158	2019-05-15	28.4	28.6	27.6	113.513	23.0528
G3242	2019-05-15	29.4909	29.8091	27.7636	113.39	23.0539
G3443	2019-05-15	28.3417	28.6667	27.0167	113.359	23.0553
G3444	2019-05-15	29.5583	29.7667	28.2417	113.298	23.0564
G1097	2019-05-15	29.6167	29.9917	28.5583	113.328	23.0583
G3136	2019-05-15	28.2583	28.475	26.8917	113.445	23.0589
G3447	2019-05-15	29.525	29.8583	28.0083	113.305	23.0656
G1031	2019-05-15	29.45	29.775	27.8	113.511	23.0664
G3330	2019-05-15	28.875	29.2	27.6333	113.372	23.0681
G3155	2019-05-15	29.7833	30.2167	28.3833	113.381	23.0689
G9477	2019-05-15	30.3	30.475	28.825	113.295	23.0708
G9498	2019-05-15	29.75	29.9333	28.325	113.271	23.0719
G1030	2019-05-15	28.25	28.6167	26.775	113.419	23.0733
G3101	2019-05-15	29.5333	29.8083	28.4167	113.331	23.0753
G3249	2019-05-15	30.8417	31.0417	29.775	113.246	23.0769
G1039	2019-05-15	29.025	29.4	27.4167	113.339	23.0772
G3339	2019-05-15	28.8333	29.1083	28.275	113.336	23.0775
G3451	2019-05-15	30.725	31.1417	29.1333	113.259	23.0831
G9525	2019-05-15	27.8667	28.0333	27	113.491	23.0832
G3450	2019-05-15	29.9583	30.3167	28.3417	113.279	23.0856
G3302	2019-05-15	28.8	29.175	27.875	113.41	23.0864
G3449	2019-05-15	30.9	31.3	29.2583	113.321	23.0872
G3190	2019-05-15	28.2083	28.6083	26.9667	113.419	23.0881
G3442	2019-05-15	27.5917	28.075	26.6083	113.393	23.0894
G3448	2019-05-15	29.2333	29.725	27.925	113.397	23.0903
G1003	2019-05-15	28.4083	28.7667	27.0167	113.474	23.0906
G9499	2019-05-15	29.525	29.875	28.3417	113.349	23.0919
G3309	2019-05-15	28.7417	29.1583	26.9583	113.35	23.0922
G1032	2019-05-15	28.5917	28.9833	27.3	113.453	23.0947
G3250	2019-05-15	28.8083	29.225	28.2833	113.563	23.0955
G9474	2019-05-15	30.7	31.05	29.0583	113.268	23.0964
G3410	2019-05-15	28.9833	29.3417	27.5417	113.295	23.0978
G3223	2019-05-15	30.225	30.5667	28.8167	113.3	23.1006
G1093	2019-05-15	27.7833	28.1083	26.375	113.3	23.1008
G1079	2019-05-15	28.7333	29.0083	27.7	113.537	23.1011
G9471	2019-05-15	29.775	30.1917	28.4333	113.284	23.1011
G3344	2019-05-15	28.075	28.35	26.8417	113.336	23.1028
G3345	2019-05-15	25.5417	25.9083	24.3583	113.326	23.1028
G9475	2019-05-15	29.175	29.55	27.6167	113.275	23.1033
G9478	2019-05-15	30.4583	30.8167	29.0667	113.326	23.1033
G9527	2019-05-15	28.8917	29.3417	27.3583	113.437	23.1038
G9472	2019-05-15	30.3667	30.7167	28.975	113.258	23.1061
G3102	2019-05-15	29.6364	30	27.9455	113.362	23.1067
G9470	2019-05-15	30.25	30.6917	28.6167	113.286	23.1069
G1034	2019-05-15	28.1583	28.5667	27.1833	113.412	23.1077
G3157	2019-05-15	30.075	30.4667	29.0167	113.252	23.1089
G9476	2019-05-15	29.625	30.125	28.35	113.276	23.1113
G3402	2019-05-15	29.2333	29.6167	27.6083	113.29	23.1114
G9514	2019-05-15	29.0167	29.4417	27.7	113.537	23.1133
G3314	2019-05-15	28.1	31.5	27.6	113.322	23.1136
G3329	2019-05-15	28.225	28.7583	26.8	113.533	23.1163
G3316	2019-05-15	29.875	30.1167	28.8333	113.317	23.1167
G9526	2019-05-15	28.5417	29.0083	27.1833	113.454	23.1176
G1062	2019-05-15	29.3917	30.1417	29.1	113.615	23.1214
G1045	2019-05-15	29.8167	30.3167	28.3	113.263	23.1236
G9504	2019-05-15	28.4083	28.9083	27.3417	113.339	23.128
G1053	2019-05-15	29.7	30.1833	28.2833	113.303	23.1283
G9489	2019-05-15	27.2417	27.5417	26.0667	113.373	23.1286
G3218	2019-05-15	28.8	29.1833	27.5833	113.298	23.1314
G3236	2019-05-15	32.85	33.1833	31.3083	113.231	23.1317
G3154	2019-05-15	30.8917	32.3167	30.8917	113.813	23.1356
G9491	2019-05-15	27.6	28.38	26.6	113.336	23.1367
G3224	2019-05-15	28.4667	28.975	27.9333	113.273	23.1381
G3362	2019-05-15	30.15	30.6083	28.4667	113.326	23.1383
G1001	2019-05-15	29.7875	30.2375	28.9125	113.315	23.1389
G3238	2019-05-15	29.2667	29.625	27.575	113.407	23.1392
G3221	2019-05-15	29.4583	29.85	27.9667	113.34	23.1397
G1044	2019-05-15	30.8833	31.4917	29.7417	113.231	23.14
G3312	2019-05-15	27.9833	28.4667	26.4917	113.465	23.1403
G9515	2019-05-15	28.6083	28.925	27.8583	113.263	23.1425
G3241	2019-05-15	29.9	30.3222	28.5556	113.319	23.1436
G3222	2019-05-15	33	33.3417	31.8417	113.236	23.1464
G3227	2019-05-15	28.0417	28.55	26.6833	113.494	23.1522
G3228	2019-05-15	27.8667	28.3583	26.2667	113.43	23.1583
G3226	2019-05-15	28.2583	28.6417	27	113.53	23.1597
G1094	2019-05-15	31.05	31.3833	30.1	113.208	23.1625
G3152	2019-05-15	30.2417	31.3333	29.625	113.658	23.1631
G1009	2019-05-15	30.3083	31.1917	28.1583	113.274	23.1636
G1099	2019-05-15	29.4167	29.8083	28.1583	113.341	23.1652
G3219	2019-05-15	29.8167	30.125	28.975	113.266	23.1656
G9513	2019-05-15	27.7833	28.2083	26.4917	113.521	23.1661
G1023	2019-05-15	30.3	31.8417	30.0333	113.717	23.1667
G3235	2019-05-15	29.2917	29.9	27.5833	113.439	23.1692
G9507	2019-05-15	27.8417	28.3917	26.8583	113.306	23.1717
G1002	2019-05-15	28.425	28.9667	26.6917	113.505	23.1769
G3231	2019-05-15	29.4417	30.0417	27.2917	113.507	23.1803
G3327	2019-05-15	28.35	28.9583	27.2	113.479	23.1806
G3311	2019-05-15	28.7417	29.1917	27.4667	113.41	23.1808
G3161	2019-05-15	28.6667	29.0833	27.7083	113.467	23.1808
G3332	2019-05-15	29.1667	29.7583	27.2417	113.52	23.1849
G3153	2019-05-15	31.95	34.1167	31.8417	113.857	23.1869
G3122	2019-05-15	30.625	32.6583	30.5583	113.793	23.1872
G1036	2019-05-15	29.2455	29.7727	27.7545	113.362	23.1886
G3146	2019-05-15	29	30.13	28.4	113.583	23.1889
G1051	2019-05-15	32.0583	32.4917	31.4	113.254	23.1906
G3162	2019-05-15	28.7364	29.3273	27.7545	113.564	23.1922
G3407	2019-05-15	28.65	29.175	28.025	113.335	23.2017
G3232	2019-05-15	29.55	30.3917	27.9	113.418	23.2042
G3319	2019-05-15	29.7	30.8	29.4833	113.704	23.2053
G3233	2019-05-15	28.5417	29.2333	27.525	113.534	23.2058
59287	2019-05-15	28.2667	28.725	26.9	113.482	23.21
G1046	2019-05-15	30.95	31.4583	29.975	113.22	23.21
G9487	2019-05-15	31.0333	31.5667	30.3833	113.194	23.2108
G3267	2019-05-15	30.7667	32.8417	30.725	113.757	23.2156
G9536	2019-05-15	30.6917	33.0833	30.5667	113.871	23.2164
G3234	2019-05-15	29.1	29.75	27.4833	113.557	23.2172
G1011	2019-05-15	28.15	28.5583	27.3167	113.328	23.2206
G1095	2019-05-15	29.8667	30.5833	27.9667	113.264	23.2222
G3144	2019-05-15	29.4833	30.9667	29.075	113.653	23.2228
G3322	2019-05-15	29.0273	30.3364	27.8182	113.602	23.2253
G3403	2019-05-15	31.8917	32.2083	30.9	113.24	23.2264
G1008	2019-05-15	29.7667	30.325	28.775	113.411	23.2389
G3318	2019-05-15	30.2583	33.45	30.075	113.818	23.2453
G1014	2019-05-15	32.05	32.55	30.4083	113.308	23.2547
G3254	2019-05-15	33.1583	33.475	31.9083	113.056	23.2583
G3230	2019-05-15	29	29.7833	27.8333	113.508	23.2585
G3404	2019-05-15	31.5333	31.9417	30.2667	113.178	23.2608
G3446	2019-05-15	29.1083	29.575	27.6583	113.363	23.2625
G3346	2019-05-15	31.6091	31.8909	30.2	113.251	23.2678
G1010	2019-05-15	32.1667	32.6333	30.5167	113.225	23.2742
G3245	2019-05-15	31.125	33.3833	30.9	113.819	23.2747
G3229	2019-05-15	29.3333	31.625	28.4333	113.566	23.2775
G3124	2019-05-15	30.525	32.8583	30.3417	113.718	23.2792
G1083	2019-05-15	31.0083	33.55	30.9167	113.851	23.2858
G1022	2019-05-15	29.9	32.7167	29.2667	113.616	23.2914
G3317	2019-05-15	28.3583	30.6	27.95	113.819	23.2925
G3164	2019-05-15	22.6083	23.1583	22.275	113.46	23.2944
G1006	2019-05-15	28.6167	29.175	27.05	113.35	23.2953
G3452	2019-05-15	32.85	33.35	32.2333	113.047	23.2975
G3103	2019-05-15	31.7083	33.4417	31.3833	113.817	23.3
G3405	2019-05-15	31.9583	32.4917	30.55	113.249	23.3
G9488	2019-05-15	30.725	31.2417	29.7917	113.158	23.3017
G1029	2019-05-15	27.9583	28.6833	27.2833	113.48	23.3067
G3406	2019-05-15	27.6182	28.3545	25.6909	113.389	23.3069
G3338	2019-05-15	31.4333	33.9417	31.25	113.789	23.3103
G3328	2019-05-15	28.8833	31.6417	28.175	113.596	23.3117
G3438	2019-05-15	31.35	31.575	30.6667	113.28	23.3131
G3255	2019-05-15	30.725	31.7333	30.35	113.147	23.3192
G3256	2019-05-15	32.675	34.0417	32.2417	113.07	23.3194
G1043	2019-05-15	31.6417	32.6167	30.5917	113.108	23.3261
G3269	2019-05-15	31.1	32.5167	30.8667	113.862	23.3269
G3401	2019-05-15	28.9667	29.6083	27.8333	113.446	23.3306
G3335	2019-05-15	28.7917	30.725	28.1667	113.483	23.3339
59294	2019-05-15	31.2	32.55	30.9833	113.828	23.3353
G3333	2019-05-15	28.8417	31.5583	28.0917	113.491	23.34
G3320	2019-05-15	30.4909	33.1909	30.2818	113.654	23.3444
G3240	2019-05-15	30.7167	31.15	29.9	113.324	23.3453
G3253	2019-05-15	33.275	34.7083	32.8417	113.015	23.3531
G1052	2019-05-15	29.2667	29.7833	27.2583	113.372	23.3542
G1042	2019-05-15	32.4583	33.25	32.1	113.196	23.3544
G3412	2019-05-15	31.25	32.275	30.9417	113.148	23.3558
G1007	2019-05-15	28.7917	31.4667	28.0917	113.513	23.3569
G3151	2019-05-15	28.8417	31	28.6583	113.626	23.3611
G3147	2019-05-15	32.0833	33.1	31.7167	113.949	23.3647
G9482	2019-05-15	32.5	33.7	32.2875	113.254	23.37
G3104	2019-05-15	32.3333	33.4333	31.7917	113.22	23.37
G3252	2019-05-15	32.8111	33.5333	32.0556	113.022	23.3725
G1065	2019-05-15	31.525	32.3417	31.2667	113.827	23.3809
G3159	2019-05-15	32.1917	33.7417	31.8333	113.217	23.3833
G1026	2019-05-15	32.65	33.4667	32.3917	113.09	23.3853
G3321	2019-05-15	30.6917	32.2083	30.55	113.731	23.3853
G3325	2019-05-15	32.1333	33.4	31.975	113.228	23.3875
G3441	2019-05-15	32.0667	33.3	31.9167	113.228	23.3878
G1040	2019-05-15	29.025	33.475	27.8333	113.399	23.3881
G3119	2019-05-15	32.85	33.8167	32.25	112.99	23.3908
G9512	2019-05-15	29.6583	32.025	29.275	113.596	23.3917
G3160	2019-05-15	29.1167	31.9583	27.7333	113.481	23.3989
G9483	2019-05-15	32.3667	33.5	32.0667	113.222	23.3991
G3261	2019-05-15	30.3	33.0083	30.0667	113.655	23.4003
G3268	2019-05-15	32.475	33.1833	32.0917	113.929	23.4014
G3251	2019-05-15	31.8909	33.4727	30.9	113.284	23.4025
G3263	2019-05-15	32.2333	33.1667	31.5167	113.357	23.4094
G3260	2019-05-15	30	31.0083	29.8667	113.216	23.4121
G3416	2019-05-15	32.125	33.0083	31.7167	113.165	23.4131
G3143	2019-05-15	30.825	32.0333	30.65	113.73	23.415
G3411	2019-05-15	31.8833	32.7583	31.75	113.118	23.4158
G3437	2019-05-15	29.175	32.2667	28.225	113.461	23.4167
G3247	2019-05-15	31.025	31.8083	30.8917	113.785	23.4189
59284	2019-05-15	31.8083	33.125	31.4	113.236	23.4207
G3413	2019-05-15	31.175	31.8417	30.475	113.372	23.4211
G3356	2019-05-15	29.7167	32.9583	29.3917	113.514	23.4251
G3420	2019-05-15	33.5583	33.8083	32.9417	113.047	23.4286
G1058	2019-05-15	30.4833	33.025	29.275	113.417	23.4333
G1028	2019-05-15	29.4083	33.1083	28.6	113.476	23.4375
G3428	2019-05-15	29.5833	31.9167	29.175	113.564	23.4385
G1024	2019-05-15	30.2	31.2167	29.525	113.321	23.44
G9486	2019-05-15	31.5917	33.2917	31.1167	113.266	23.441
G3414	2019-05-15	29.9583	31.15	29.0083	113.315	23.4428
G3409	2019-05-15	36.225	36.575	35.525	112.977	23.4486
G1059	2019-05-15	32.3167	34.1	31.85	113.267	23.45
G3126	2019-05-15	33.3167	33.4917	32.85	113.021	23.4508
G3440	2019-05-15	29.3667	30.4583	28.7917	113.42	23.4508
G1025	2019-05-15	29.12	29.4	28.64	113.157	23.4519
G9484	2019-05-15	33.55	35.1	33.375	113.127	23.456
G1081	2019-05-15	32.6083	33.7	32.3167	113.218	23.4611
G3246	2019-05-15	29.5333	30.7667	28.8583	113.425	23.4611
G1073	2019-05-15	33.5	33.8583	33.0833	113.093	23.4694
G3257	2019-05-15	29.5583	30.3917	28.825	113.372	23.4708
G3150	2019-05-15	30.25	30.725	29.9583	113.937	23.4789
G3355	2019-05-15	29.6083	31.9833	29.25	113.524	23.4831
G3148	2019-05-15	30.0833	30.7917	29.725	113.912	23.4864
G3258	2019-05-15	31.0583	32.4167	29.8833	113.367	23.4903
G1060	2019-05-15	30.6833	31.05	29.8	113.779	23.4933
G3259	2019-05-15	31.0833	31.6833	30.9	113.166	23.4942
G3429	2019-05-15	30.7583	32.15	30.475	113.603	23.4943
G3419	2019-05-15	32.3583	35.15	31.875	113.294	23.5006
G3357	2019-05-15	32.5	33.525	32.15	113.65	23.5148
G3415	2019-05-15	30.2083	30.8	29.9083	113.221	23.5153
G3367	2019-05-15	32	33.4667	31.7667	113.555	23.5169
G3364	2019-05-15	29.5833	31.6167	29.3333	113.509	23.5192
G3418	2019-05-15	31.3917	32.1417	30.1083	113.41	23.5272
G1027	2019-05-15	31.9333	32.6917	31.6333	113.293	23.5453
G3304	2019-05-15	32.25	32.6667	31.8	113.644	23.5517
G9481	2019-05-15	32	32.4	31.7333	113.572	23.5561
G3354	2019-05-15	33.2333	35.2083	32.25	113.424	23.5564
G9480	2019-05-15	31.925	32.2833	31.725	113.583	23.5564
G3307	2019-05-15	31.875	32.3917	31.575	113.578	23.5584
G3351	2019-05-15	32.4917	32.7167	32.125	113.681	23.5599
59285	2019-05-15	31.6167	32.1	31.25	113.616	23.5686
G3243	2019-05-15	30.525	31.1583	30.25	113.733	23.5717
G9531	2019-05-15	31.775	32.1417	31.3583	113.71	23.5814
G3109	2019-05-15	31.8083	32.3833	31.2833	113.275	23.5817
G3248	2019-05-15	28.9333	29.375	27.7417	113.808	23.5817
G3363	2019-05-15	31.7667	33.2	31.1083	113.501	23.5839
G3163	2019-05-15	31.9667	32.1583	30.8333	113.754	23.5844
G1080	2019-05-15	32.125	32.7833	31.6	113.531	23.5945
G3262	2019-05-15	32.5583	33.3083	32.0417	113.364	23.5991
G3123	2019-05-15	32.6818	33.2	32.2818	113.42	23.6185
G3127	2019-05-15	31.925	32.675	31.35	113.574	23.6186
G3352	2019-05-15	31.85	32.1	31.4417	113.316	23.6211
G3350	2019-05-15	31.825	32.1917	31.2333	113.707	23.6226
G3105	2019-05-15	27.0083	27.7167	25.9917	113.782	23.6241
G3427	2019-05-15	32.35	32.9667	31.725	113.62	23.6258
G3303	2019-05-15	31.2917	32.825	30.9	113.524	23.6351
G1064	2019-05-15	33.4167	33.85	32.85	113.659	23.6439
G3353	2019-05-15	32.3833	32.9667	30.8333	113.471	23.6608
G1021	2019-05-15	30.8727	30.9727	29.4182	113.41	23.6689
G3349	2019-05-15	31.6167	32.3833	31.1333	113.766	23.6791
G3423	2019-05-15	31.525	31.8417	30.5417	113.659	23.7129
G3348	2019-05-15	31.1917	31.7583	30.7333	113.861	23.7174
G3426	2019-05-15	31.2909	31.5364	30.3909	113.388	23.7197
G1020	2019-05-15	33.2333	33.5667	32.3417	113.729	23.7213
G1085	2019-05-15	32.575	32.5917	31.7	113.779	23.746
G9530	2019-05-15	29.3833	30.7167	28.8917	113.956	23.7569
G1082	2019-05-15	29.0417	29.3333	28.0333	113.854	23.7731
G3422	2019-05-15	28.25	29.225	27.525	113.656	23.7828
G3369	2019-05-15	30.2417	30.6083	29.225	113.981	23.7881
G3106	2019-05-15	31.1909	31.6091	30.7182	113.924	23.8072
G1063	2019-05-15	31.95	32.35	31.65	113.948	23.8155
G3425	2019-05-15	28.1182	29.0364	27.9455	113.771	23.836
G3421	2019-05-15	30.8417	31.4917	30.0417	114.021	23.8369
G3424	2019-05-15	31.0083	31.725	30.4583	113.938	23.8462
G3365	2019-05-15	28.1333	30.35	26.9333	113.832	23.8536
G1057	2019-05-15	30.1667	30.9167	29.9	113.874	23.8931
G1084	2019-05-15	30.2833	30.4417	30.0583	114	23.8939
G3368	2019-05-15	29.6167	30.4	29.4667	113.931	23.905
